# Supplementary material for: Similar Replicative Fitness Is Shared by the Subtype B and Unique BF Recombinant HIV-1 Isolates that Dominate the Epidemic in Argentina
Source: PLoS One. 2014 Apr 11;9(4):e92084. doi: 10.1371/journal.pone.0092084 (PMC3984079; doi:10.1371/journal.pone.0092084)
Supplement: Figure S1 — Fitness difference for pairwise competition with R5 and X4 HIV-1 isolates. Fitness differences (WD) for pairwise competition with A) R5 and B) X4 HIV-1 isolates are shown as the relative fitness of the “column” isolate over the “row” isolate. Gray boxes represent intra-subtype fitness differences while unshaded boxes represent inter-subtype fitness differences among HIV-1 patient’s isolates and reference strains from subtype B (bold italic), intersubtype BF recombinants (bold), subtype C (italic) and subtype F (normal). (XLSX) [file pone.0092084.s001.xlsx]

## Sheet: Sheet1
A)	B	B271														B)
		B524	11.0608														B	B775	0.0874181
		B542	28.9546	0.527474													BF	BF134	0.01	0.01
		B563	44.14	0.12	2.14672													BF559	0.23707	1.07157	32.4641
		B735	6.10622	0.452932	0.01	0.435229												BF819	0.01	0.0444625	100	0.0232219
		B872	1.04848	0.247029	ND	1.06826	0.631043											BF027	0.01	0.0685958	100	0.01	0.01
		B958	100	0.111689	1.61815	0.205018	1.435	44.2										BF555	0.316048	0.472211	100	2.69704	100	100
	BF	BF116	0.01	1.18	1.67	3.32	1.19	8.3	4.72									BF640	0.124632	1.54073	100	1.10565	100	100	0.161284
		BF118	1.09	0.14	0.08	0.52	0.92	0.83	1.19	0.314822							F	F (ref 3)	0.657744	6.91508	100	15.5976	100	100	24.6713	6.89513
		BF119	1.65	0.17	0.07	0.43	2.07	1.13	1.97	0.13	2.63						row		B552	B775	BF134	BF559	BF819	BF027	BF555	BF640
		BF303	3.23	1.53	0.07	0.75	3.1	3.51	3.07	2.58061	14.8722	2.56807
		BF329	8.12	0.5	0.13	1	0.57	1.71	0.87	1.79666	0.972943	1.4115	0.972581
		BF333	0.63	0.18	0.01	0.01	0.11	0.04	0.16	0.01	0.01	0.0967376	0.01	0.01
		BF456	2.19	1.04	0.87	1.79	0.93	2.13	3.49	1.05	3.87091	7.17294	3.89151	3.52667	100							ND	Competition not performed
		BF461	2.75	0.54	1.15	2.62	2.92	1.94	19.45	4.46	22.561	3.69092	53.0856	100	35.6717	1.1456
		BF549	100	2.9	3.57	3.4	100	53.04	8.73	ND	55.2534	33.5117	ND	6.55035	100	4.47731	2.35996						inter subtype competition
		BF714	0.42	0.29	0.01	0.28	0.52	0.33	2.12	0.01	0.156491	0.29	1.00481	0.01	0.620648	0.09	0.04	0.0639421
		BF955	7.03	4	8.35	28.22	1.7	1.19	3.77	0.259086	0.733925	10.5005	0.101165	1.19551	4.71065	0.989442	0.01	0.0574821	26.4462				intra subtype competition
		BF992	1.24	0.01	0.08	0.2	0.01	0.75	0.37	0.01	0.0485649	0.1022	0.0934205	2.28659	4.27162	0.329368	0.0186217	0.01	1.63357	0.540698
	C	C674	0.01	0.01	0.01	0.01	0.01	ND	0.03	0.01	0.01	0.01	0.01	0.39	0.65	0.01	0.01	0.01	0.01	0.01	0.01
		C (ref 5)	0.27	ND	ND	0.1	0.16	0.111	0.26	ND	ND	ND	ND	ND	ND	ND	ND	0.01	ND	ND	ND	ND
		C (ref 8)	1.43	ND	ND	0.08	0.84	0.03	0.06	ND	ND	ND	ND	ND	ND	ND	ND	0.09	ND	ND	ND	ND	ND
		C (ref 9)	0.42	ND	ND	0.06	0.01	0.12	0.13	ND	ND	ND	ND	ND	ND	ND	ND	0.58	ND	ND	ND	ND	ND	ND
	F	F (ref 1)	12.41	3.28	1.38	1.81	0.73	1.12	1.8	1.2	0.59	0.93	0.52	1.63	ND	0.28	0.72	0.76	0.99	1.61	ND	ND	ND	ND	ND
		F (ref 2)	3.35	0.81	0.01	1.52	0.01	26.8	ND	1.42	0.35	0.95	0.06	ND	ND	0.05	ND	0.08	0.06	2.72	ND	ND	ND	ND	ND	4.79
	row		B271	B524	B542	B563	B735	B872	B958	BF116	BF118	BF119	BF303	BF329	BF333	BF456	BF461	BF549	BF714	BF955	BF992	C674	C5	C8	C9	F (ref 1)
			B							BF												C				F
Figure S1: Fitness difference for pairwise competition with R5 and X4 HIV-1 isolates. Fitness differences (WD) for pairwise competition with A) R5 and B) X4 HIV-1 isolates are shown as the relative fitness of the “column” isolate over the “row” isolate. Dark gray boxes represent intra-subtype fitness differences while light gray boxes represent inter-subtype fitness differences among HIV-1 patien…
