# Supplementary material for: Similar Replicative Fitness Is Shared by the Subtype B and Unique BF Recombinant HIV-1 Isolates that Dominate the Epidemic in Argentina
Source: PLoS One. 2014 Apr 11;9(4):e92084. doi: 10.1371/journal.pone.0092084 (PMC3984079; doi:10.1371/journal.pone.0092084)
Supplement: Table S1 — Drug resistance mutations: calibrated population resistance tool from Stanford University was used to evaluate the presence of drug resistance mutations in pol gene sequence from each viral isolate (2253–3749, HXB2 numbering). (XLSX) [file pone.0092084.s002.xlsx]

## Sheet: Sheet1
Table S1
	Isolate name	Protease inhibitors	RT inhibitors
			Nucleoside	Non-nucleoside
	B271	-----------	-----------	-----------
	B524	V82A, I84V, L90M	-----------	K103N, P225H
	B542	-----------	-----------	-----------
	B552	-----------	-----------	-----------
	B563	-----------	-----------	-----------
	B735	-----------	-----------	-----------
	B775	-----------	-----------	-----------
	B872	-----------	-----------	-----------
	B958	-----------	-----------	-----------
	BF027	-----------	-----------	-----------
	BF116	-----------	V118I	-----------
	BF118	-----------	-----------	-----------
	BF119	-----------	-----------	-----------
	BF134	-----------	-----------	-----------
	BF303	-----------	G333E	-----------
	BF329	-----------	-----------	-----------
	BF333	-----------	-----------	-----------
	BF456	-----------	G333E	-----------
	BF461	-----------	-----------	-----------
	BF549	-----------	-----------	-----------
	BF555	-----------	-----------	-----------
	BF559	-----------	-----------	-----------
	BF640	-----------	-----------	V179E
	BF714	-----------	-----------	-----------
	BF819	D30N, N88D	M184V	K101EK
	BF955	-----------	-----------	-----------
	BF992	-----------	-----------	-----------
	C674	-----------	-----------	-----------
Table S1: Drug resistance mutations: calibrated population resistance tool from Stanford University was used to evaluate the presence of drug resistance mutations in pol gene sequence from each viral isolate (2253-3749, HXB2 numbering).
